# Supplementary material for: Controlled Disassembly and Purification of Functional Viral Subassemblies Using Asymmetrical Flow Field-Flow Fractionation (AF4)
Source: Viruses. 2018 Oct 23;10(11):579. doi: 10.3390/v10110579 (PMC6265779; doi:10.3390/v10110579)
Supplement: Supplementary file 1 [file viruses-10-00579-s001.zip]

Archive with 1 entries (1 files):
- viruses-368410-supplementary.pdf
